# Supplementary material for: Impact of Zinnia elegans Cultivation on the Control Efficacy and Distribution of Aphidius colemani Viereck (Hymenoptera: Braconidae) against Aphis gossypii Glover (Hemiptera: Aphididae) in Cucumber Greenhouses
Source: Insects. 2024 Oct 15;15(10):807. doi: 10.3390/insects15100807 (PMC11508801; doi:10.3390/insects15100807)
Supplement: Supplementary file 1 [file insects-15-00807-s001.zip]

Archive with 4 entries (2 files):
- insects-3193553-supplementary/
- insects-3193553-supplementary/insects-3193553-supplementary-10.12/
- insects-3193553-supplementary/insects-3193553-supplementary-10.12/Supplementary figure.pptx
- insects-3193553-supplementary/insects-3193553-supplementary-10.12/Supplementary table.pdf
